# Supplementary material for: A Qualitative Study of the Pain Experiences of Children and Their Parents at a Canadian Children’s Hospital
Source: Children (Basel). 2022 Nov 23;9(12):1796. doi: 10.3390/children9121796 (PMC9777277; doi:10.3390/children9121796)
Supplement: Supplementary file 1 [file children-09-01796-s001.zip]

Archive with 1 entries (1 files):
- children-2002400-supplementary.pdf
